# Supplementary material for: Multi-drug resistant non-typhoidal Salmonella associated with invasive disease in western Kenya
Source: PLoS Negl Trop Dis. 2018 Jan 12;12(1):e0006156. doi: 10.1371/journal.pntd.0006156 (PMC5785031; doi:10.1371/journal.pntd.0006156)
Supplement: S2 Table — (XLSX) [file pntd.0006156.s002.xlsx]

## Sheet: Sheet1
Specimen ID	SRA accession
2006771935	SRR6117111
2006771975	SRR6117094
2006772096	SRR6117181
2006773900	SRR6117082
2007739071	SRR6117118
2007739757	SRR6117105
2007739959	SRR6117114
2007749061	SRR6117098
2007749535	SRR6117086
2007750004	SRR6117101
2007750044	SRR6117090
2007750051	SRR6117078
2007750086	SRR6117108
2007750107	SRR6117110
2007750208	SRR6117093
2007750373	SRR6117211
2007750457	SRR6117081
2007750623	SRR6117258
2007750998	SRR6117207
2007751081	SRR6117204
2007753261	SRR6117213
2007753464	SRR6117117
2007753835	SRR6117261
2007767960	SRR6117104
2007768298	SRR6117170
2008748292	SRR6117113
2008748624	SRR6117097
2008748698	SRR6117085
2008748809	SRR6117100
2008763517	SRR6117210
2008763672	SRR6117089
2008763740	SRR6117212
2008763860	SRR6117175
2008763993	SRR6117077
2009735435	SRR6117107
2009735450	SRR6117184
2009735488	SRR6117262
2009737140	SRR6117095
2009737207	SRR6117083
2009737318	SRR6117106
2009737572	SRR6117115
2009740604	SRR6117099
2009740615	SRR6117208
2009740673	SRR6117087
2009740814	SRR6117166
2009741423	SRR6117102
2009741500	SRR6117091
2009741651	SRR6117079
2009743160	SRR6117109
2009743247	SRR6117092
2009743357	SRR6117080
2009744540	SRR6117116
2009746241	SRR6117205
2009746246	SRR6117209
2009746358	SRR6117103
2009746453	SRR6117112
2009746781	SRR6117096
2009747864	SRR6117084
2009748129	SRR6117174
2009784274	SRR6117165
2009784599	SRR6117259
2009784692	SRR6117088
2009785577	SRR6117076
2009787284	SRR6117190
2009788550	SRR6117206
2009815238	SRR6117199
2009816181	SRR6117172
2009816271	SRR6117256
2009816517	SRR6117157
2009821558	SRR6117203
2010752801	SRR6117138
2010752904	SRR6117126
2010754854	SRR6117149
2010755264	SRR6117176
2010755523	SRR6117161
2010755829	SRR6117192
2010755879	SRR6117193
2010756318	SRR6117177
2010756337	SRR6117142
2010756339	SRR6117167
2010756395	SRR6117130
2010756422	SRR6117200
2010756500	SRR6117146
2010757044	SRR6117134
2010757074	SRR6117186
2010757322	SRR6117122
2010757358	SRR6117153
2010757875	SRR6117196
2010757876	SRR6117260
2010757910	SRR6117155
2010757964	SRR6117180
2010761235	SRR6117169
2010761246	SRR6117183
2010761806	SRR6117136
2010761858	SRR6117173
2010762120	SRR6117164
2010762162	SRR6117124
2010762259	SRR6117189
2010767710	SRR6117248
2010767725	SRR6117231
2010767731	SRR6117220
2010767855	SRR6117255
2010767948	SRR6117148
2010768080	SRR6117159
2010768145	SRR6117140
2010768251	SRR6117241
2010768499	SRR6117251
2010768511	SRR6117234
2010768542	SRR6117223
2010768609	SRR6117128
2010768712	SRR6117237
2010830864	SRR6117144
2010830982	SRR6117227
2010831365	SRR6117217
2010831864	SRR6117244
2010831928	SRR6117132
2010832239	SRR6117246
2010832710	SRR6117120
2010832855	SRR6117264
2010834766	SRR6117151
2010834969	SRR6117154
2010835587	SRR6117135
2010835761	SRR6117123
2010835888	SRR6117162
2010836328	SRR6117147
2010836356	SRR6117158
2010837433	SRR6117229
2010839159	SRR6117139
2010839467	SRR6117127
2010839638	SRR6117219
2011101670	SRR6117191
2011109222	SRR6117194
2011109376	SRR6117253
2011733594	SRR6117143
2011735470	SRR6117131
2011735668	SRR6117265
2011741443	SRR6117239
2011742656	SRR6117250
2011742853	SRR6117119
2011743118	SRR6117150
2011743327	SRR6117156
2011744019	SRR6117137
2011744703	SRR6117233
2011747936	SRR6117222
2011748279	SRR6117236
2011748486	SRR6117125
2011748606	SRR6117225
2011748779	SRR6117163
2011749514	SRR6117274
2012101599	SRR6117215
2012105384	SRR6117178
2012107395	SRR6117243
2012109366	SRR6117245
2012109546	SRR6117228
2012109593	SRR6117257
2012110486	SRR6117277
2012111674	SRR6117218
2012112141	SRR6117160
2012116660	SRR6117252
2012119109	SRR6117238
2012121360	SRR6117249
2012121383	SRR6117270
2012121385	SRR6117268
2012121435	SRR6117276
2012121436	SRR6117273
2012121437	SRR6117275
2012121921	SRR6117141
2012122081	SRR6117168
2012122185	SRR6117267
2012122286	SRR6117129
2013100145	SRR6117145
2013100184	SRR6117133
2013100303	SRR6117121
2013100335	SRR6117152
2013100513	SRR6117201
2013100687	SRR6117269
2013101727	SRR6117232
2013101765	SRR6117221
2013101874	SRR6117235
2013102292	SRR6117224
2013102904	SRR6117214
2013111294	SRR6117242
2013111316	SRR6117247
2013112093	SRR6117230
2013112809	SRR6117271
2013114259	SRR6117254
2013114799	SRR6117263
2013115575	SRR6117195
2013115712	SRR6117179
2013115990	SRR6117202
2013116000	SRR6117187
2013116169	SRR6117188
2013116299	SRR6117198
2013116442	SRR6117240
2013121251	SRR6117182
2013124776	SRR6117171
2013124897	SRR6117185
2013125014	SRR6117266
2014100543	SRR6117226
2014101462	SRR6117272
2014101900	SRR6117216
2014108348	SRR6117197
